# Supplementary material for: Non-steroidal anti-inflammatory drugs and bone healing in animal models—a systematic review and meta-analysis
Source: Syst Rev. 2021 Jul 8;10:201. doi: 10.1186/s13643-021-01690-w (PMC8268344; doi:10.1186/s13643-021-01690-w)
Supplement: Supplementary file 2 — Additional file 2. [file 13643_2021_1690_MOESM2_ESM.xlsx]

## Sheet: SR
Author	year	Aim of the intervention; (As stated in the trial report. What was the problem that this intervention was designed to address?)	Location	Ethical Approval	Funding	Species	Age	Weight (g)	Strain	Gender	How many fracture	How many fracture_comment	Type of fractured bone	Fracture site	Fracture Model	Technique to produce insult	Fixture type	is Opioid was given	Is antibiotic was given	NSAID Intervention	Other Intervention	Dose	DurationOfTreatment	RouteOfAdministration	SuitableForMA	Reason not included in Meta analysis	Biomechanical measurement	Times of biomechanical test	Other outcome measurements	Times of other measurements	Effect on bone healing
Akman et al	2002	Effect of diclofenac on bone healing	ME	Yes	No	Rats	20	270	Wistar	Male	Single		Tibia	Shaft	Closed	Mechanical bending-closed	Not clear	No	No	NS-COX(Diclofenac)		1,2	10	IM	No	No data, No response	NO	NA	Clin,Radiog,Hist-scores(Huo)	14,28.42	No effect
Allen et al	1980	effect of aspirin and Indomethacin on bone ehaling	United States	Yes	No	Rats	6	NA	Charles River CD	Male	Multiple	radius and Ulna	Other	Shaft	Closed	Not clear	Not clear	No	No	NS-COX(Indomethacin,Aspirin)		2,4,100,200,300	21	Oral	No	No data, No response	NO	NA	Hist-Scores	21
Altman et al	1995	effect of different doses of NSAID on bone healing	ME	Yes	No	Rats	retired	375	NA	Female	Single		Femure	Shaft	Closed	Not clear	intramedulary nails	No	No	NS-COX(indomethacin,ibuprofen)		1,30	4,12	Oral	No	No data, No response	3PMB-FR	14,28,48,57,84	Hist-Scores(Huo)	14,28,48,57,84
Beck et al	2003	Effect of NSAID on process of fracture healing	Europ	Yes	No	Rats	NA	325	Wistar	Male	Single		Tibia	Shaft	Open	Osteotomy	intramedulary nails	Yes	No	NS-COX(Diclofenac)	Tramadol	5	7,21	Oral	Yes		3PMB-F,3PMB-Stiff	21	BD-CT	21
Bergenstock et al	2005	effect of paracetamol on bone healing	United States	Yes	No	Rats	NA	301	Sprague-Dawley	Female	Single		Femure	Shaft	Closed	Mechanical bending-closed	intramedulary nails	No	No	COX-2(celecoxib)	Acetaminophen	3,6,60,300	10	Oral	No	Data not cleared to extract	3PMB-F,3PMB-Stiff	56	Radiog.(scores),Nonunion ratio,Hist.	56
Brown et al	2004	effect of COX-2 in comparison to NS-COX on bone ehaling	United States	Yes	No	Rats	NA	300	Wistar	Male	Single		Femure	Shaft	Closed	Not clear	intramedulary nails	Yes	No	NS-COX(indomethacin), COX-2(Celecoxib)		1,3	28,56,84	Oral	No	No data, No response	3PMB-F,3PMB-Stiff	28,56,84	Radiog,Hist-grades	28,56,84	No effect
Cappello et al	2013	Effect of NS-COX on shaft bone healing in young rats(effect of NSAID on bone healing at young age)	United States	Yes	No	Rats	3	NA	Sprague-Dawley	Male	Single		Tibia	Shaft	Open	Osteotomy	intramedulary nails	Yes	No	NS-COX(Ketorolac)		5	7,14,21	IP	Yes		4PMB-F	21	Hist-description	7,14,21	No effect
Dimmen et al	2008	effect of parocoxib on bone ehaling	Europ	Yes	No	Rats	adult	213	wistar	Female	Single		Tibia	Shaft	Open	Osteotomy	intramedulary nails	No	No	COX-2(Parecoxib)		10	7	IP	Yes		3PMB-F,3PMB-Stiff	6	DEXA-BD	14,21,42
Dimmen et al	2009	Parecoxib and indo. reduce BMD and mechanical properity in early healing	Europ	Yes	No	Rats	NA	226.5	Wistar	Female	Single		Tibia	Shaft	Closed	Mechanical bending-closed	intramedulary nails	No	No	NS-COX(Indomethacin),COX-2(Parecoxib)		1.625,1	7	IP	Yes		3PMB-F,3PMB-Stiff	21	DEXA-BD	14,21
Lack et al	2013	Effect of Apirin on bone healing	United States	Yes	Yes	Rabbit	NA	NA	Newzeeland	NA	Single		Ulna	Shaft	Open	Osteotomy	Not clear	No	No	NS-COX(Indomethacin,Aspirin)		10, 10	56	Oral	Yes		3PMB-F	56	Radiog.,Hist.	14,28,42,56
More et al	1989	Effect of NSAID NS-COX on bone strentgh and joint and swelling	United States	Yes	No	Rabbit	Adolescent	260	NewZeeland White rabbit	Female	Multiple	bilateral tibia	Tibia	Shaft	Closed	Not clear	intramedulary nails	No	No	NS-COX(Flunixin,Piroxicam)		1.1,0.2	21	Oral	Yes		3PMB-F	21	Ankle stiffness	Not clear	No effect
Endo et al	2005	COX-2 etodelac can disturb closed femur fracture	Japan	Yes	No	Rats	12	250	wistar	N/A	Single		Femure	Shaft	Closed	Mechanical bending-closed	intramedulary nails	No	No	COX-2(Etodolac)		20	7	IP	Yes		3PMB-F,3PMB-Stiff	21	Radiog.(scores)	7,14,21
Endo et al	2002	Effect of etodolac on fracture healing	Japan	Yes	No	Rats	12	250	Wistar	Female	Single		Femure	Shaft	Closed	Mechanical bending-closed	intramedulary nails	No	No	COX-2(Etodolac)		20	21	IP	Yes		3PMB-F,3PMB-Stiff	21	Radiog.(scores)	7,14,21
Gerstenfeld et al	2007	effect of NS-COX or COX-2 on bone healing and its reversibility in relationis to PGE2 levels in the fracture callus	United States	Yes	Yes	Rats	NA	449	Sprague-dawley		Single		Femure	Shaft	Closed	Mechanical bending-closed	intramedulary nails	No	No	NS-COX(Ketorolac),COX-2(Valdecoxib)		4,5	7,21	Oral	Yes		3PMB-F,3PMB-Stiff	21,35	Hist-Mineralization,PGE2 level	21,35
Gerstenfeld et al	2003	Effect of Keto and Pareco. on fracture repair	United States	Yes	Yes	Rats	10	430	Sprague-Dawley	Male	Single		Femure	Shaft	Closed	Mechanical bending-closed	intramedulary nails	No	No	NS-COX(Ketorolac),COX-2(Valdecoxib)		4,5	21,35	Oral	Yes		3PMB-F,3PMB-Stiff	21,35	Hist.	21,35	No effect
Giordano et al	2003	Effect of Tenoxicam on fracture healing processin rat tibia	Brazil	No	No	Rats		100	Wistar	Male	Single		Tibia	Shaft	Closed	Mechanical bending-closed	Not clear	No	No	COX-2(Tenoxicam)		20	7,14,28	IM	No	Outcome measurement not clear	NO	NA	Hist.scores(Allen)	3,7,14,28	No effect
Hak et al	2011	effect of Rofecoxib on direct bone healing	United States	Yes	No	Rabbit	48	300	Newzeeland white rabbits	Female	Single		Tibia	Shaft	Open	Osteotomy	intramedulary nails	Yes	Yes	COX-2(rofecoxib)		12.5	28	Oral	Yes		3PMB-F,3PMB-Stiff,3PMB-WF	28	Hist., COX-1 and COX-2 mRNA level	28
Herbenick et al	2008	COX-2 decrease mechanical strength of callus and also the quantitative properity	United States	Yes	Yes	Rats	NA	350	Sprague-Dawley	Male	Single		Femure	Shaft	Closed	Mechanical bending-closed	intramedulary nails	No	No	COX-2(celecoxib)		3.2	14,28,56,84	Oral	Yes		3PMB-F	14,28,56,84	NO
Hogevold et al	1992	effect of indo. and predinosolon on fracture healing in stable and unstable condition	Europ	No	No	Rats	NA	338	Wistar	Male	Single		Femure	Shaft	Open	Osteotomy	intramedulary nails	No	No	NS-COX(Indomethacin)	Methylprednosolone	0.2,0.2	3	IP	Yes		3PMB-F,3PMB-Stiff,3PMB-WF	6	NO
Huo et al	1991	effect of Ibuprofen on bone healing ;can deteriorate	United States	Yes	No	Rats	Mature	240	Sprague-Dawley	Female	Single		Femure	Shaft	Closed	Not clear	intramedulary nails	No	No	NS-COX(Ibuprofen)		30	5days started after 3 days	Oral	Yes		3PMB-F,3PMB-Stiff	14,28,42,56,84	Hist.,BV, (Huo grades)	14,28,42,84	No effect
Inal et al	2014	effect between clinical dose of dexketoprofen and meox and diclo on healing of closed fibular fracture	ME	Yes	No	Rats	NA	250	Sprague-Dawley	Male	Single		Fibula	Shaft	Closed	Mechanical bending-closed	Not clear	No	No	NS-COX(Diclofenac,Dexketoprofen),COX-2(Meloxicam)		1,0.98,0.2	10	IM	Yes		NO	NA	Hist.Scores(Huo)	28	No effect
Keller et al	1987	efect of indomethacin on bone healing and blood flow in rabbit tibia fracture	Europ	Yes	No	Rabbit	adult	430	Belgium rabbit	N/A	Single		Tibia	Shaft	Open	Osteotomy	External	No	Yes	NS-COX(Indomethacin)		10	14,42	Oral	Yes		3PMB-F	14,42	Hist.Bone tissue	14,42
Krischak et al	2007	Diclofenac impair osteoblast in early healing 10 days	Europ	Yes	No	Rats	NA	300	Wistar	Male	Single		Femure	Shaft	Open	Drill Hall	Not clear	No	No	MS-COX(Diclofenac)		5	10	Oral	No	Not a fracture	NO	NA	Hist.Bone density (osteoblasts number), Radiog.	10
Krischak et al	2007	callus delay after NSAID administration	Europ	Yes	No	Rats	NA	300	Wistar	Male	Single		Tibia	Shaft	Open	Osteotomy	intramedulary nails	No	No	NS-COX(Diclofenac)	Tramadol	5	7,21	Oral	Yes		NO	NA	Hist.(tissue type, bone, cartilage, and fibrous)	21
Li et al	2013	postoperative short term and long term administration of celecoxib would affect fracture healing or not.	China	Yes	No	Rats	11	276	Sprague-Dawley	Female	Single		Femure	Shaft	Open	Osteotomy	intramedulary nails	No	Yes	COX-2(celecoxib)		21	1,4	Oral	No	No data, No response	3PMB-F,3PMB-Stiff,3PMB-WF	42	Histo-Bone density	28
Matsumoto et al	2008	effect of COX-2 and NS-COX on bone healing	Brazil	Yes	No	Rats	8	250	Wistar	Male	Single		Tibia	Metaphysis	Open	Drill Hall	No	No	No	NS-COX(Ketoprofen),COX-2(Celecoxib)		1,4	3 or till scarifice		Yes		NO	NA	Hist.Bone area,Immunohistochemistry	7,14,21	No effect
Mullis et al	2006	Effect of different NSAID on bone healing	United States	Yes	Yes	Mice	10	25	C57BL/6N	Male	Single		Tibia	Shaft	Closed	Mechanical bending-closed	intramedulary nails	Yes	No	NS-COX(Ketorolac,Indomethacin),COX-2(Celecoxib,Rofecoxib)		2,2,10/50,1/5)	28,56,84	Oral	Yes		3PMB-F,3PMB-Stiff	28,56,84	Hist.(cartilage area, Trap),Biochemical	28,56,84	No effect
Murnaghan et al	2006	Tested the inhibition of blood flow after fracture throught the use of NSAID , using external fixation	Europ	Yes	No	Mice	16	45.28	Carworth Farms Lane-Petter	Male	Single		Femure	Shaft	Open	Osteotomy	External	No	No	COX-2(Rofecoxib)		5	24,32	Oral	Yes		3PMB-F,3PMB-Stiff	24,32	Histo.Scores(callus size, Fibrous, cartilage,bone),Radiog.(BD)	24,32
Reikeraas and Engebretsen	1998	effect of short administartion of Ketoralac on bone healing	Europ	Yes	No	Rats	NA	300	Wistar	Male	Single		Femure	Shaft	Open	Osteotomy	intramedulary nails	No	No	NS-COX(Ketorolac,Indomethacin)		1,2	42	IM	Yes		3PMB-F,3PMB-Stiff,3PMB-WF	42	Radiog.	42	No effect
Sandberg and Aspenberg	2015	Effect of NSAID on different fracture site(shaft vs metaphysis)	Europ	Yes	Yes	Mice	10	NA	C57Bl/6	Male	Multiple	two tibia	Femure	Metaphysis (screw model) in Tibias, Shaft osteotomy model (femur)	Open	Drill hall with or without screw and Osteotomy	intramedulary nails for shaft fracture	No	Yes	NS-COX(Indomethacin)		2	7	SC	Yes		3PMB-F,3PMB-Stiff	17	Micro CT.(BV,TV,BV/Tv,T.Th,T.SP)	17
Sassioto et al	2006	Effect of diclo and calcitonin on femure bone ehaling	Brazil	Yes	No	Rats	NA	355	Wistar	Male	Single		Femure	Shaft	Open	Osteotomy	intramedulary nails	No	No	NS-COX(Diclofenac)	Calcitonin	5	NA	IM	Yes		NO	NA	Hist.(Examination for fibrous, cartilage and bone tissues)	7,14,21
Sevimli et al	2013	Effect of dexketoprofen on fracture healing	ME	Yes	No	Rats	11.6	190	Wistar albino	Male	Single		Tibia	Shaft	Closed	Mechanical bending-closed	intramedulary nails	No	No	NS-COX(Dexketoprofen)		5	14,21,24	IM	Yes	No data, No response	3PMB-F	24	Hist.Scores(Huo),Radiog.Scores	14,28,56	No effect
Simon et al	2002	two experiment ; one the effect of COX-2 inhibitor on bone healing in lcosed fracture	United States	Yes	No	Rats	NA	584	Sprague–Dawley	Male	Single		Femure	Shaft	Closed	Mechanical bending-closed	intramedulary nails	No	No	NS-COX(Indomethacin),COX-2(Celecoxib,Rofecoxib)		1,3,4	28,42,56	Oral	Yes		3PMB-F,3PMB-Stiff,3PMB-WF	28,42,56	Hist.(MT,Callus Size)	28,42,56
Simon et al	2007	Effect of COX-2 on bone healing depend on timing and dose	United States	Yes	Yes	Rats	NA	272	Sprague-Dawley	Female	Single		Femure	Shaft	Closed	Mechanical bending-closed	intramedulary nails	No	No	COX-2(celecoxib)		2,4,8	Different effect after 15 days and effect of 4mg/kg in different time points	Oral	Yes		3PMB-F,3PMB-Stiff	15,5,10,15,21,28	Radiog.Scores	Different effect after 15 days and effect of 4mg/kg in different time points
Singh et al	2011	Effect of Etorico. on bone healing of rabbits femur	India	Yes	No	Rabbit	adult	240	white new zeeland rabbit	N/A	Single		Femure	Shaft	Open	Osteotomy	intramedulary nails	Yes	Yes	COX-2(Etoricoxib)		3	28, 56, 84	SC	Yes		3PMB-F,3PMB-Stiff	28,56,84	Hist.Scores,Radiog.Scores,Morphological	28,56,84
Spiro et al	2010	Effect of Diclofenac on bone healing throught the BMP-7 healing pathway	United States	Yes	No	Mice	12	N/A	C57BL/6	Female	Single		Femure	Shaft	Closed	Not clear	intramedulary nails	No	No	NS-COX(Diclofenac)		5	20	Oral	Yes		3PMB-F	20	Hist.(MT,OSBand OSCnumber and Surface),CT(BV,TV,BV/TV,T.Th,T.S)	20
Tan et al	2009	short acting of ibuprofen incomparison to rofecoxib on bone healing	United States	Yes	Yes	Rabbit	NA	350	white Newzeeland		Multiple	bilateral fibula	Other	Shaft	Open	Osteotomy	Not clear	Yes	Yes	NS-COX(Ibuprofen),COX-2(Rofecoxib)		50,12.5	28	Oral	Yes		3PMB-F,3PMB-Stiff	42, 84	Hist.(MT,callus Size,Cartilage)	21,42
Tiseo et al	2006	effect of COX-2 and NS-COX on bone regeneration	Brazil	Yes		Rats	NA	341	Wistar	N/A	Single		Femure	Shaft	Open	Osteotomy	intramedulary nails	No	No	NS-COX(Diclofenac),COX-2(Rofecoxib)		3,1	14,28	Oral	Yes		NO	NA	Hist.(callus area, Bone area,bone new formation area),Radiog.	14,28	No effect
Tornkvist et al	1984	Effect of indomethacin and Ibuprofen on the healing of a hall in the rabbit femur	Europ	Yes	No	Rabbit	16	210	Newzeeland Rabbit	N/A	Single		Femure	Shaft	Open	Drill Hall	No	No	No	NS-COX(Ibuprofen,Indomethacin)		15,10	56	Oral	Yes		3PMB-F	56	NO	NA
Utvag et al	2010	Effect of short aminst of NSAID on bone healing	Europ	Yes	No	Rats	113	350	Wistar	Male	Single		Tibia	Shaft	Open	Osteotomy	intramedulary nails	No	No	NS-COX(Diclofenac),COX-2(Parecoxib)		1,2	7	IM	Yes		3PMB-F,3PMB-Stiff,3PMB-WF	30	DEXA-BD	30	No effect
Bissinger et al 2016	2016	Effect of Diclo on bone healing measured by mech,hist and micro CT	Europ	Yes	No	Rats	16	500	Wistar	Male	Single		Femure	Shaft	Closed	Mechanical bending-closed	intramedulary nails	No	No	NS-COX(Diclofenac)		5,0.5	21	SC	Yes		3PMB-F,3PMB-Stiff	21	CT(BV,TV,BV/TV,T.Th,T.S)	21
Bo et al 1976	1976	EFFECT OF INDOMETHACIN ON FRACTURE HEALING in rats	Europ	No	No	Rats	Adolescent	187	Wistar Abino	Male	single		Femure	Shaft	Closed	Not clear	Not clear	No	No	NS-COX(Indomethacin)		2	6,9,12,18,24	Oral	yes		3PMB-F,3PMB-Stiff	6,9,12,18,24	Hist.(area of mineralization),Plasma level of Indomethacin	21
Ochi et al 2011	2011	Effects of long-term administration of carprofen on healing of a tibial osteotomy in dogs	Japan	Yes	No	Dogs	11m	NA	Beagles	Female	Single		Tibia	Shaft	Closed	Not clear	intramedulary nails	Yes	No	NS-COX(Carprofen)		2.2	120	Oral	Yes		3PMB-F,3PMB-Stiff	120	Hist.(callus area,Cartilage),Radiog.	120
Karachalios et al	2007	Effect of short administrationrefocoxib on bone healing	Europ	Yes	No	Rabbit	12	340	Newzeeland	Male	Single		Ulna	Shaft	Open	Osteotomy	No fixation	No	Yes	NS-COX(Indomethacin),COX-2(Meloxicam,Rofecoxib)	Predinosolon	2,0.3,0.5,2.5	5	Oral,IM	Yes		3PMB-F,3PMB-Stiff.	42	Hist.(histomorphometrics-OBC,OCC)	42	No effect
Gallehar et al	2019	Effects of short- and long-term administration of nonsteroidal anti-inflammatory drugs on osteotomy healing in dogs	United States	Yes	No	dogs	1.5y	NA	Hound	Male	single		Tibia	Shaft	Open	Osteotomy	Pin	Yes	Yes	NS-COX(Carprofen)	Morphen	2.2mg/kg	14d,8w	Oral	No	Mixing other medication to the groups	3PMB	14d, 8w	Hist and BMD	14d,8w
Al-Waeli et al	2020	Chronotherapy of Non-Steroidal Anti-Inflammatory Drugs May Enhance Postoperative Recovery	Canada	Yes	No	Mice	4 m	25-28g	C57BL/6j	Male	Single		Tibia	Shaft	Open	Osteotomy	intramedulary	Yes	No	NS-COX(Carprofen)	Buprenorphen	20 mg/kg	3	SC	No	Adding opioid with the NSAID	3PMB	14	CT(BV,TV,BV/TV,T.Th,T.S),Hist	14	Better healign depending on time
Sudman and Bang	1979	Effect of indomethacin on the remodeling and formation of harvesian system	Europ	No	No	Rabbit	18	200	Dutch	Female	Multiple	in the middle and distal of the radius bone	Radius	Shaft	Open	Osteotomy and saw cut almost	No fixation	No	No	NS-COX(Indomethacin)		5,10	14,28	Oral	No	No outcome	NO	NA	Hist.(Flourochrom label for harvesian system), Indomethcin Plasma level	Not Clear
