# Supplementary material for: Non-steroidal anti-inflammatory drugs and bone healing in animal models—a systematic review and meta-analysis
Source: Syst Rev. 2021 Jul 8;10:201. doi: 10.1186/s13643-021-01690-w (PMC8268344; doi:10.1186/s13643-021-01690-w)
Supplement: Supplementary file 3 — Additional file 3. [file 13643_2021_1690_MOESM3_ESM.xlsx]

## Sheet: Risk Bias data
Author	Title	year	Was the allocation sequence adequately generated and applied? Describe the methods used, if any, to generate the allocation sequence in sufficient detail to allow an assessment whether it should produce comparable groups.	Were the groups similar at baseline or were they adjusted for confounders in the analysis?Describe all the possible prognostic factors or animal characteristics, if any, that are compared in order to judge whether or not intervention and control groups were similar at the start of the experiment	Was allocation adequately concealed? Describe the method used to conceal the allocation sequence in sufficient detail to determine whether intervention allocations could have been foreseen before or during enrolment.	Were the animals randomly housed during the experiment? Describe all measures used, if any, to house the animals randomly within the animal room.	Were the caregivers and /or investigators blinded from knowledge which intervention each animal received during the experiment? Describe all measures used, if any, to blind trial caregivers and researchers from knowing which intervention each animal received. Provide any information relating to whether the intended blinding was effective.	Were animals selected at random for outcome assessment? Describe whether or not animals were selected at random for outcome assessment, and which methods to select the animals, if any, were used.	Was the outcome assessor blinded? Describe all measures used, if any, to blind outcome assessors from knowing which intervention each animal received. Provide any information relating to whether the intended blinding was effective.	Were incomplete outcome data adequately addressed? Describe the completeness of outcome data for each main outcome, including attrition and exclusions from the analysis. State whether attrition and exclusions were reported, the numbers in each intervention group (compared with total randomized animals), reasons for attrition or exclusions, and any re-inclusions in analyses for the review.	Are reports of the study free of suggestion of selective reporting? State how selective outcome reporting was examined and what was found.	Was the study apparently free of other problems that could put it at high risk of bias? State any important concerns about bias not covered by other domains in the tool.
Reikeraas and Engebretsen	Effect of diclofenac sodium on union of tibial fractures in rats	2002	No	No	No	Yes	No	No	No	Yes	Not Clear	Not Clear
Allen et al	Indomethacin and aspirin: effect of nonsteroidal anti-inflammatory agents on the rate of fracture repair in the rat	1980	Not Clear	No	Not Clear	Yes	Yes	Yes	Yes	Yes	Not Clear	Not Clear
Altman et al	Effect of nonsteroidal antiinflammatory drugs on fracture healing: a laboratory study in rats	1995	No	No	No	Yes	No	No	No	No	Not Clear	Not Clear
Beck et al	Influence of diclofenac (group of nonsteroidal anti-inflammatory drugs) on fracture healing	2003	No	No	No	Yes	No	No	No	Yes	Not Clear	Not Clear
Bergenstock et al	A comparison between the effects of acetaminophen and celecoxib on bone fracture healing rats	2005	No	Not Clear	No	Yes	Yes	Yes	Yes	Yes	Not Clear	Not Clear
Brown et al	Effect of COX-2-specific inhibition on fracture-healing in the rat femur	2004	No	No	No	Yes	No	No	No	No	Not Clear	Not Clear
Cappello et al	Ketorolac administration does not delay early fracture healing in a juvenile rat model: A pilot study	2013	No	Yes	No	No	Not Clear	No	No	No	Not Clear	Not Clear
Dimmen et al	Negative effect of parecoxib on bone mineral during fracture healing in rats	2008	Yes	Yes	No	Yes	No	Yes	No	Yes	Not Clear	Not Clear
Dimmen et al	Parecoxib and indomethacin delay early fracture healing: a study in rats	2009	No	Yes	No	Yes	No	No	No	Yes	Yes	Not Clear
Lack et al	Effect of aspirin on bone healing in a rabbit ulnar osteotomy model	2013	No	No	Yes	Yes	No	No	No	No	Not Clear	Not Clear
More et al	The effects of two nonsteroidal antiinflammatory drugs on limb swelling, joint stiffness, and bone torsional strength following fracture in a rabbit model	1989	No	No	No	No	No	No	No	No	Not Clear	Not Clear
Endo et al	Cyclooxygenase-2 inhibitor delays fracture healing in rats	2005	Yes	Yes	Not Clear	Yes	No	No	No	Not Clear	No	No
Endo etal	Cyclooxygenase-2 inhibitor inhibits the fracture healing	2002	No	No	No	Yes	No	Yes	No	Not Clear	Not Clear	Not Clear
Gerstenfeld et al	Selective and nonselective cyclooxygenase-2 inhibitors and experimental fracture-healing. Reversibility of effects after short-term treatment	2007	Yes	Yes	Yes	Yes	No	Yes	No	Yes	Not Clear	Not Clear
Gerstenfeld et al	Differential inhibition of fracture healing by non-selective and cyclooxygenase-2 selective non-steroidal anti-inflammatory drugs	2003	No	Not Clear	Not Clear	Not Clear	No	No	No	Yes	Not Clear	No
Giordano et al	Effect of tenoxicam on fracture healing in rat tibiae	2003	No	Yes	No	Yes	No	No	No	Not Clear	Not Clear	Yes
Hak et al	The effect of Cox-2 specific inhibition on direct fracture healing in the rabbit tibia	2011	Yes	Yes	Not Clear	Yes	No	No	No	No	Not Clear	Not Clear
Herbenick et al	Effects of a cyclooxygenase 2 inhibitor on fracture healing in a rat model	2008	Yes	Yes	Not Clear	Yes	No	Yes	No	Yes	Not Clear	Not Clear
Hogevold et al	Effects of short-term treatment with corticosteroids and indomethacin on bone healing. A mechanical study of osteotomies in rats	1992	No	No	No	Yes	No	No	No	No	No	No
Huo et al	The influence of ibuprofen on fracture repair: biomechanical, biochemical, histologic, and histomorphometric parameters in rats	1991	No	Yes	No	Yes	Yes	Yes	No	No	Not Clear	Not Clear
Inal et al	Comparison of the effects of dexketoprofen trometamol, meloxicam and diclofenac sodium on fibular fracture healing, kidney and liver: an experimental rat model	2014	No	Yes	No	Yes	No	No	No	No	No	No
Keller et al	Bone repair inhibited by indomethacin. Effects on bone metabolism and strength of rabbit osteotomies	1987	No	No	No	Yes	Yes	Yes	No	Yes	Not Clear	Not Clear
Krischak et al	The non-steroidal anti-inflammatory drug diclofenac reduces appearance of osteoblasts in bone defect healing in rats	2007	No	Yes	No	Yes	No	No	No	No	No	No
Krischak et al	Effects of diclofenac on periosteal callus maturation in osteotomy healing in an animal model	2007	Not Clear	Yes	No	No	No	No	No	No	No	No
Li et al	Effects of a selective cyclooxygenase-2 inhibitor (celecoxib) on fracture healing in rats	2013	No	No	No	Yes	No	No	No	Yes	No	No
Matsumoto et al	Short-term administration of non-selective and selective COX-2 NSAIDs do not interfere with bone repair in rats	2008	No	No	No	Yes	Not Clear	No	Yes	No	Not Clear	Not Clear
Mullis et al	Effect of COX-2 inhibitors and non-steroidal anti-inflammatory drugs on a mouse fracture model	2006	Not Clear	Yes	No	Yes	No	No	No	Yes	No	Not Clear
Murnaghan et al	Nonsteroidal anti-inflammatory drug-induced fracture nonunion: an inhibition of angiogenesis?	2006	Yes	Yes	Yes	Yes	Yes	Not Clear	Yes	Yes	Not Clear	Not Clear
Reikeraas and Engebretsen	Effects of ketoralac tromethamine and indomethacin on primary and secondary bone healing. An experimental study in rats	1998	No	No	No	Yes	No	No	No	No	No	No
Sandberg and Aspenberg	Different effects of indomethacin on healing of shaft and metaphyseal fractures	2015	No	No	No	Yes	No	No	Not Clear	Yes	Yes	Not Clear
Sassioto et al	Bone repair in rats treated with sodic diclofenac and calcitonin	2006	No	No	No	No	No	No	No	No	No	No
Sato et al	Comparison between the effects of dexamethasone and indomethacin on bone wound healing	1986	Not Clear	Not Clear	Not Clear	Not Clear	Not Clear	Not Clear	Not Clear	Not Clear	Not Clear	Not Clear
Sevimli et al	The effect of dexketoprofen trometamol on the healing of diaphysis fractures of rat tibia	2013	No	No	No	Yes	Not Clear	No	Yes	Yes	Not clear	No
Simon et al	Cyclo-oxygenase 2 function is essential for bone fracture healing	2002	Yes	Yes	Yes	Yes	No	Yes	Yes	Yes	Not Clear	Not Clear
Simon et al	Dose and time-dependent effects of cyclooxygenase-2 inhibition on fracture-healing	2007	Yes	Yes	Yes	Yes	No	Yes	Yes	Yes	Not Clear	Not Clear
Singh et al	Effect of etoricoxib on fracture healing - an experimental study	2011	Not Clear	Not Clear	Yes	Yes	No	No	No	Yes	Not Clear	Not Clear
Spiro et al	BMP-7-induced ectopic bone formation and fracture healing is impaired by systemic NSAID application in C57BL/6-mice	2010	Not Clear	Yes	Not Clear	Yes	No	No	No	Yes	Not Clear	Not Clear
Tan et al	A comparison of the effects of ibuprofen and rofecoxib on rabbit fibula osteotomy healing	2009	Yes	Yes	No	Yes	Yes	Yes	Yes	Yes	Not Clear	Not Clear
Tiseo et al	Experimental study of the action of COX-2 selective nonsteroidal anti-inflammatory drugs and traditional anti-inflammatory drugs in bone regeneration	2006	No	No	No	Yes	Not Clear	No	Yes	Yes	Not Clear	Not Clear
Tornkvist et al	Effect of ibuprofen and indomethacin on bone metabolism reflected in bone strength	1984	No	No	No	Yes	No	No	No	No	Not Clear	Not Clear
Utvag et al	Short-term treatment with COX-2 inhibitors does not impair fracture healing	2010	Yes	Yes	No	Yes	No	No	No	Not Clear	Not Clear	Not Clear
Bissinger et al 2016		2016	No	Yes	Not Clear	Yes	Yes	No	Yes	No	Not Clear	Not Clear
Bo et al 1976		1976	Not Clear	Yes	No	Not Clear	No	No	No	No	Not Clear	Not Clear
Ochi et al 2011		2011	Yes	Yes	Yes	yes	No	No	Not Clear	Not Clear	Not Clear	Not Clear
Sudman et al		1979	No	Yes	No	Yes	No	No	No	Not Clear	Not Clear	Not Clear
Al-Waeli et al		2020	yes	yes	yes	No	Yes	Yes	Yes	Not Clear	Not Clear	Not Clear
Galleher et al		2019	Yes	Yes	No	No	Yes	Yes	Yes	Not Clear	Not Clear	Not Clear

## Sheet: report  randomization
			did they do any randomization		sample size calculation		time of drug dministration				blinding
Şenol Akman	Effect of diclofenac sodium on union of tibial fractures in rats	2002	yes		no		No				not clear
Allen et al	Indomethacin and aspirin: effect of nonsteroidal anti-inflammatory agents on the rate of fracture repair in the rat	1980	no		no		No				no
Altman et al	Effect of nonsteroidal antiinflammatory drugs on fracture healing: a laboratory study in rats	1995	no		no		No				no
Beck et al	Influence of diclofenac (group of nonsteroidal anti-inflammatory drugs) on fracture healing	2003	yes		no		No				no
Bergenstock et al	A comparison between the effects of acetaminophen and celecoxib on bone fracture healing rats	2005	no		no		No				yes
Brown et al	Effect of COX-2-specific inhibition on fracture-healing in the rat femur	2004	yes		yes		No				yes
Cappello et al	Ketorolac administration does not delay early fracture healing in a juvenile rat model: A pilot study	2013	yes		no		No				no
Dimmen et al	Negative effect of parecoxib on bone mineral during fracture healing in rats	2008	yes		no		No				no
Dimmen et al	Parecoxib and indomethacin delay early fracture healing: a study in rats	2009	yes		no		No				no
Lack et al	Effect of aspirin on bone healing in a rabbit ulnar osteotomy model	2013	no		no		No				yes
More et al	The effects of two nonsteroidal antiinflammatory drugs on limb swelling, joint stiffness, and bone torsional strength following fracture in a rabbit model	1989	no		no		No				no
Endo et al	Cyclooxygenase-2 inhibitor delays fracture healing in rats	2005	yes		no		No				yes
Endo etal	Cyclooxygenase-2 inhibitor inhibits the fracture healing	2002	yes		no		No				no
Gerstenfeld et al	Selective and nonselective cyclooxygenase-2 inhibitors and experimental fracture-healing. Reversibility of effects after short-term treatment	2007	no		yes		No				no
Gerstenfeld et al	Differential inhibition of fracture healing by non-selective and cyclooxygenase-2 selective non-steroidal anti-inflammatory drugs	2003	no		no		No				no
Giordano et al	Effect of tenoxicam on fracture healing in rat tibiae	2003	yes		yes		No				yes
Hak et al	The effect of Cox-2 specific inhibition on direct fracture healing in the rabbit tibia	2011	yes		yes		No				no
Herbenick et al	Effects of a cyclooxygenase 2 inhibitor on fracture healing in a rat model	2008	no		yes		No				no
Hogevold et al	Effects of short-term treatment with corticosteroids and indomethacin on bone healing. A mechanical study of osteotomies in rats	1992	yes		no		No				no
Huo et al	The influence of ibuprofen on fracture repair: biomechanical, biochemical, histologic, and histomorphometric parameters in rats	1991	yes		no		No				not clear
Inal et al	Comparison of the effects of dexketoprofen trometamol, meloxicam and diclofenac sodium on fibular fracture healing, kidney and liver: an experimental rat model	2014	yes		no		No				no
Keller et al	Bone repair inhibited by indomethacin. Effects on bone metabolism and strength of rabbit osteotomies	1987	no		no		No				no
Krischak et al	The non-steroidal anti-inflammatory drug diclofenac reduces appearance of osteoblasts in bone defect healing in rats	2007	yes		no		No				no
Krischak et al	Effects of diclofenac on periosteal callus maturation in osteotomy healing in an animal model	2007	yes		no		No				yes
Li et al	Effects of a selective cyclooxygenase-2 inhibitor (celecoxib) on fracture healing in rats	2013	yes		no		No				no
Matsumoto et al	Short-term administration of non-selective and selective COX-2 NSAIDs do not interfere with bone repair in rats	2008	yes		no		No				yes
Mullis et al	Effect of COX-2 inhibitors and non-steroidal anti-inflammatory drugs on a mouse fracture model	2006	no		no		No				no
Murnaghan et al	Nonsteroidal anti-inflammatory drug-induced fracture nonunion: an inhibition of angiogenesis?	2006	no		no		No				yes
Reikeraas and Engebretsen	Effects of ketoralac tromethamine and indomethacin on primary and secondary bone healing. An experimental study in rats	1998	yes		no		No				no
Sandberg and Aspenberg	Different effects of indomethacin on healing of shaft and metaphyseal fractures	2015	yes		no		No				no
Sassioto et al	Bone repair in rats treated with sodic diclofenac and calcitonin	2006	no		no		No				no
Sato et al	Comparison between the effects of dexamethasone and indomethacin on bone wound healing	1986	no		no		No				no
Sevimli et al	The effect of dexketoprofen trometamol on the healing of diaphysis fractures of rat tibia	2013	yes		no		No				yes
Simon et al	Cyclo-oxygenase 2 function is essential for bone fracture healing	2002	yes		no		No				no
Simon et al	Dose and time-dependent effects of cyclooxygenase-2 inhibition on fracture-healing	2007	yes		no		No				yes
Singh et al	Effect of etoricoxib on fracture healing - an experimental study	2011	yes		no		No				no
Spiro et al	BMP-7-induced ectopic bone formation and fracture healing is impaired by systemic NSAID application in C57BL/6-mice	2010	no		no		No				no
Tan et al	A comparison of the effects of ibuprofen and rofecoxib on rabbit fibula osteotomy healing	2009	no		no		No				yes
Tiseo et al	Experimental study of the action of COX-2 selective nonsteroidal anti-inflammatory drugs and traditional anti-inflammatory drugs in bone regeneration	2006	yes		no		No				yes
Tornkvist et al	Effect of ibuprofen and indomethacin on bone metabolism reflected in bone strength	1984	yes		no		No				no
Utvag et al	Short-term treatment with COX-2 inhibitors does not impair fracture healing	2010	yes		no		No				no
Bissinger et al 2016		2016	yes		yes		No				no
Bo et al 1976		1976	no		no		No				no
Ochi et al 2011		2011	yes		no		No				no
Sudman et al		1979	no		no		No				no
Haider et al 2020		2020	Yes		Yes		Yes				Yes
Galleher et al		2019	Yes		No		No				Yes

## Sheet: Risk Bias assessment 
	Low	High	Unclear
Other biasis	0	26.666	73.333
Attrition bias	46.666	37.777	15.555
Selective outcome reporting bias	0	0	100
Blinded Outcome assessment (detection)	22.222	71.111	6.666
Random Outcome assessment (detection)	23.913	71.642	4.444
Blinded interventions (performance)	27.777	71.111	1.111
Random housing (performance)	84.444	8.888	6.666
Blinded group allocation (selection)	15.555	66.666	17.777
Groups similar at baseline (selection)	51.333	40	8.888
Random group allocation (selection)	24.444	60	15.555
			Yes	No
Was randomization mentioned for any step of the experiment?			63.8	36.2
Was blinding mentioned for any step of the experiment?			29.8	70.2
Was time of NSAID administration or surgery during the day specified for any step of the study?			2.1	98.9
Was sample size calculation described?			12.8	88.2
